# Supplementary material for: Genome Sequencing and Assembly of Enterotoxigenic Escherichia coli E9034A: Role of LngA, CstH, and FliC in Intestinal Cell Colonization and the Release of the Proinflammatory Cytokine IL-8
Source: Microorganisms. 2025 Feb 8;13(2):374. doi: 10.3390/microorganisms13020374 (PMC11858209; doi:10.3390/microorganisms13020374)
Supplement: Supplementary file 1 [file microorganisms-13-00374-s001.zip]

Archive with 1 entries (1 files):
- microorganisms-3469292-supplementary.pdf
